# Supplementary material for: Resilience of the Skin Microbiome in Atopic Dermatitis During Short-Term Topical Treatment
Source: Int J Mol Sci. 2025 Dec 4;26(23):11737. doi: 10.3390/ijms262311737 (PMC12692048; doi:10.3390/ijms262311737)
Supplement: Supplementary file 1 [file ijms-26-11737-s001.zip]

Archive with 2 entries (2 files):
- sup.Fig1.pdf
- supFig2.pdf
